# Supplementary material for: An empirical study of drone medical logistics transportation in a multi-campus model of Chinese public hospitals: Real-world data-driven validation of timeliness and application effects
Source: PLoS One. 2026 Mar 20;21(3):e0345282. doi: 10.1371/journal.pone.0345282 (PMC13004373; doi:10.1371/journal.pone.0345282)
Supplement: S1 Table — (XLSX) [file pone.0345282.s001.xlsx]

## Sheet: S1 Table
measuring_time（day_n）	group_variable	transit_time	unit_time
1	1	13	2.09677
2	1	13	2.09677
3	1	13	2.09677
4	1	12	1.93548
5	1	13	2.09677
6	1	12	1.93548
7	1	12	1.93548
8	1	12	1.93548
9	1	13	2.09677
10	1	12	1.93548
11	1	13	2.09677
12	1	12	1.93548
13	1	13	2.09677
14	1	12	1.93548
15	1	13	2.09677
16	1	12	1.93548
17	1	12	1.93548
18	1	13	2.09677
19	1	13	2.09677
20	1	12	1.93548
21	1	12	1.93548
22	1	12	1.93548
23	1	12	1.93548
24	1	12	1.93548
25	1	13	2.09677
26	1	13	2.09677
27	1	13	2.09677
28	1	14	2.25806
29	1	13	2.09677
30	1	13	2.09677
1	2	20	3.22581
2	2	20	3.22581
3	2	21	3.3871
4	2	22	3.54839
5	2	21	3.3871
6	2	21	3.3871
7	2	22	3.54839
8	2	21	3.3871
9	2	22	3.54839
10	2	20	3.22581
11	2	21	3.3871
12	2	20	3.22581
13	2	21	3.3871
14	2	20	3.22581
15	2	22	3.54839
16	2	21	3.3871
17	2	21	3.3871
18	2	21	3.3871
19	2	20	3.22581
20	2	22	3.54839
21	2	22	3.54839
22	2	21	3.3871
23	2	21	3.3871
24	2	21	3.3871
25	2	20	3.22581
26	2	21	3.3871
27	2	21	3.3871
28	2	22	3.54839
29	2	22	3.54839
30	2	21	3.3871
1	3	26	4.19355
2	3	25	4.03226
3	3	26	4.19355
4	3	26	4.19355
5	3	25	4.03226
6	3	27	4.35484
7	3	26	4.19355
8	3	25	4.03226
9	3	26	4.19355
10	3	25	4.03226
11	3	26	4.19355
12	3	26	4.19355
13	3	25	4.03226
14	3	26	4.19355
15	3	25	4.03226
16	3	26	4.19355
17	3	25	4.03226
18	3	25	4.03226
19	3	25	4.03226
20	3	25	4.03226
21	3	25	4.03226
22	3	25	4.03226
23	3	25	4.03226
24	3	26	4.19355
25	3	25	4.03226
26	3	26	4.19355
27	3	26	4.19355
28	3	26	4.19355
29	3	26	4.19355
30	3	25	4.03226
1	4	16	2.58065
2	4	17	2.74194
3	4	16	2.58065
4	4	16	2.58065
5	4	17	2.74194
6	4	16	2.58065
7	4	16	2.58065
8	4	16	2.58065
9	4	17	2.74194
10	4	17	2.74194
11	4	17	2.74194
12	4	18	2.90323
13	4	17	2.74194
14	4	17	2.74194
15	4	16	2.58065
16	4	16	2.58065
17	4	16	2.58065
18	4	17	2.74194
19	4	16	2.58065
20	4	16	2.58065
21	4	16	2.58065
22	4	17	2.74194
23	4	16	2.58065
24	4	17	2.74194
25	4	16	2.58065
26	4	17	2.74194
27	4	16	2.58065
28	4	17	2.74194
29	4	18	2.90323
30	4	17	2.74194
1	5	16	2.58065
2	5	17	2.74194
3	5	17	2.74194
4	5	16	2.58065
5	5	16	2.58065
6	5	16	2.58065
7	5	17	2.74194
8	5	15	2.41935
9	5	16	2.58065
10	5	15	2.41935
11	5	15	2.41935
12	5	16	2.58065
13	5	17	2.74194
14	5	16	2.58065
15	5	17	2.74194
16	5	16	2.58065
17	5	16	2.58065
18	5	17	2.74194
19	5	16	2.58065
20	5	15	2.41935
21	5	18	2.90323
22	5	16	2.58065
23	5	16	2.58065
24	5	17	2.74194
25	5	16	2.58065
26	5	17	2.74194
27	5	16	2.58065
28	5	16	2.58065
29	5	15	2.41935
30	5	16	2.58065
1	6	17	2.74194
2	6	17	2.74194
3	6	16	2.58065
4	6	16	2.58065
5	6	17	2.74194
6	6	16	2.58065
7	6	15	2.41935
8	6	16	2.58065
9	6	15	2.41935
10	6	16	2.58065
11	6	16	2.58065
12	6	17	2.74194
13	6	15	2.41935
14	6	17	2.74194
15	6	14	2.25806
16	6	15	2.41935
17	6	16	2.58065
18	6	14	2.25806
19	6	16	2.58065
20	6	16	2.58065
21	6	17	2.74194
22	6	18	2.90323
23	6	18	2.90323
24	6	17	2.74194
25	6	18	2.90323
26	6	17	2.74194
27	6	18	2.90323
28	6	17	2.74194
29	6	18	2.90323
30	6	17	2.74194
1	7	19	3.06452
2	7	19	3.06452
3	7	20	3.22581
4	7	21	3.3871
5	7	20	3.22581
6	7	20	3.22581
7	7	20	3.22581
8	7	19	3.06452
9	7	20	3.22581
10	7	19	3.06452
11	7	20	3.22581
12	7	21	3.3871
13	7	20	3.22581
14	7	20	3.22581
15	7	19	3.06452
16	7	19	3.06452
17	7	20	3.22581
18	7	20	3.22581
19	7	21	3.3871
20	7	21	3.3871
21	7	21	3.3871
22	7	19	3.06452
23	7	21	3.3871
24	7	20	3.22581
25	7	20	3.22581
26	7	19	3.06452
27	7	19	3.06452
28	7	20	3.22581
29	7	20	3.22581
30	7	21	3.3871
1	8	13	2.09677
2	8	14	2.25806
3	8	13	2.09677
4	8	13	2.09677
5	8	13	2.09677
6	8	14	2.25806
7	8	13	2.09677
8	8	14	2.25806
9	8	13	2.09677
10	8	13	2.09677
11	8	13	2.09677
12	8	15	2.41935
13	8	13	2.09677
14	8	14	2.25806
15	8	13	2.09677
16	8	12	1.93548
17	8	14	2.25806
18	8	15	2.41935
19	8	15	2.41935
20	8	14	2.25806
21	8	13	2.09677
22	8	13	2.09677
23	8	15	2.41935
24	8	14	2.25806
25	8	14	2.25806
26	8	15	2.41935
27	8	15	2.41935
28	8	15	2.41935
29	8	14	2.25806
30	8	15	2.41935
1	9	13	2.09677
2	9	13	2.09677
3	9	13	2.09677
4	9	14	2.25806
5	9	13	2.09677
6	9	13	2.09677
7	9	14	2.25806
8	9	14	2.25806
9	9	13	2.09677
10	9	13	2.09677
11	9	12	1.93548
12	9	12	1.93548
13	9	13	2.09677
14	9	13	2.09677
15	9	12	1.93548
16	9	13	2.09677
17	9	13	2.09677
18	9	12	1.93548
19	9	13	2.09677
20	9	12	1.93548
21	9	13	2.09677
22	9	13	2.09677
23	9	13	2.09677
24	9	13	2.09677
25	9	13	2.09677
26	9	13	2.09677
27	9	13	2.09677
28	9	13	2.09677
29	9	14	2.25806
30	9	13	2.09677
1	10	9.48333	1.59652
2	10	9.45	1.58557
3	10	9.3	1.5683
4	10	9.6	1.61074
5	10	9.2	1.55405
6	10	9.41667	1.57998
7	10	9.16667	1.54842
8	10	9.35	1.56879
9	10	9.21667	1.55424
10	10	9.41667	1.57998
11	10	9.28333	1.56813
12	10	9.65	1.61913
13	10	9.28333	1.56813
14	10	9.41667	1.57998
15	10	9.28333	1.56813
16	10	9.48333	1.59116
17	10	10.1833	1.70861
18	10	10.1333	1.70022
19	10	9.3	1.5683
20	10	9.45	1.58557
21	10	9.71667	1.63305
22	10	9.35	1.56879
23	10	9.3	1.57095
24	10	9.46667	1.58837
25	10	9.18333	1.55124
26	10	9.43333	1.58277
27	10	9.43333	1.59078
28	10	9.36667	1.57159
29	10	9.18333	1.55124
30	10	9.45	1.58557
31	10	9.26667	1.56532
32	10	9.45	1.58557
33	10	9.33333	1.57392
34	10	9.51667	1.59676
35	10	9.31667	1.57376
36	10	9.43333	1.58277
37	10	9.26667	1.56532
38	10	9.36667	1.57159
39	10	9.2	1.55405
40	10	9.4	1.57718
41	10	9.71667	1.64133
42	10	9.36667	1.57159
43	10	9.93333	1.67228
44	10	9.45	1.58557
45	10	9.25	1.5625
46	10	15.1833	2.41773
47	10	9.36667	1.57688
48	10	9.48333	1.59116
49	10	9.26667	1.56268
50	10	9.51667	1.59676
51	10	9.21667	1.55687
52	10	9.41667	1.57998
53	10	9.2	1.55405
54	10	9.35	1.56879
55	10	9.78333	1.6498
56	10	9.4	1.57718
57	10	9.3	1.57095
58	10	9.56667	1.60515
59	10	9.26667	1.56532
60	10	9.4	1.57718
61	10	9.1	1.53716
62	10	10.95	1.83725
63	10	9.8	1.64983
64	10	10.05	1.68624
65	10	9.2	1.55143
66	10	10.1	1.69463
67	10	9.23333	1.55968
68	10	10.4	1.74497
69	10	9.28333	1.56813
70	10	9.38333	1.57438
71	10	9.23333	1.55705
72	10	9.43333	1.58277
73	10	9.2	1.55143
74	10	9.88333	1.65828
75	10	9.33333	1.57392
76	10	10.2	1.71141
77	10	9.3	1.5683
78	10	9.33333	1.566
79	10	9.18333	1.55124
80	10	9.36667	1.57159
81	10	9.21667	1.55687
82	10	9.4	1.57718
83	10	9.2	1.55143
84	10	9.35	1.56879
85	10	9.58333	1.61881
86	10	9.41667	1.57998
87	10	10.8667	1.83559
88	10	10.1667	1.70582
89	10	9.18333	1.55124
90	10	9.3	1.5604
91	10	9.15	1.54561
92	10	10.2167	1.71421
93	10	9.18333	1.55124
94	10	9.9	1.65829
95	10	9.11667	1.53998
96	10	10.3333	1.73378
97	10	9.16667	1.54842
98	10	9.36667	1.57159
99	10	9.98333	1.68637
100	10	11.0833	1.84722
101	10	11.1167	1.87465
102	10	9.4	1.57718
103	10	10.4833	1.76785
104	10	9.4	1.57718
105	10	9.9	1.6723
106	10	9.38333	1.57438
107	10	9.93333	1.6751
108	10	9.85	1.65268
109	10	9.21667	1.55687
110	10	10.9	1.82886
111	10	9.21667	1.55424
112	10	9.41667	1.57733
113	10	9.21667	1.55687
114	10	9.71667	1.62758
115	10	10.0833	1.70039
116	10	9.35	1.56879
117	10	10.4833	1.77083
118	10	9.51667	1.59676
119	10	9.23333	1.55705
120	10	9.36667	1.57159
121	10	9.23333	1.55968
122	10	9.4	1.57718
123	10	9.41667	1.5853
124	10	9.96667	1.67226
125	10	9.23333	1.55968
126	10	9.85	1.64992
127	10	9.25	1.5625
128	10	9.36667	1.57159
129	10	9.18333	1.55124
130	10	9.38333	1.57438
131	10	9.3	1.5683
132	10	9.38333	1.57438
133	10	9.25	1.55987
134	10	9.4	1.57718
135	10	9.15	1.54561
136	10	9.4	1.57718
137	10	9.25	1.55987
138	10	9.38333	1.57438
139	10	9.26667	1.56532
140	10	9.4	1.57718
141	10	9.23333	1.55968
142	10	9.21667	1.55687
143	10	9.81667	1.64709
144	10	9.43333	1.5881
145	10	9.4	1.57718
146	10	9.61667	1.6217
147	10	9.41667	1.57998
148	10	9.2	1.55405
149	10	9.38333	1.57438
150	10	9.21667	1.55687
151	10	9.36667	1.57159
152	10	9.76667	1.64699
153	10	9.41667	1.57998
154	10	9.25	1.5625
155	10	9.45	1.58557
156	10	9.18333	1.54862
157	10	9.4	1.57718
158	10	9.16667	1.54581
159	10	9.45	1.58557
160	10	9.26667	1.56268
161	10	9.36667	1.57159
162	10	9.16667	1.54842
163	10	9.43333	1.58012
164	10	9.48333	1.60191
165	10	9.41667	1.57998
166	10	9.21667	1.55687
167	10	9.9	1.65829
168	10	9.3	1.57095
169	10	9.6	1.61074
170	10	9.18333	1.55124
171	10	9.55	1.60235
172	10	9.16667	1.54842
173	10	10.45	1.75336
174	10	9.16667	1.54842
175	10	11.5167	1.93233
176	10	9.23333	1.55705
177	10	10.6833	1.7895
178	10	9.3	1.57095
179	10	14.85	2.46678
180	10	9.75	1.64141
181	10	13.2833	2.22501
182	10	10.2167	1.72288
183	10	13.6333	2.27982
184	10	9.31667	1.57111
185	10	11.9167	1.99609
186	10	9.78333	1.64703
187	10	9.38333	1.57438
188	10	9.28333	1.56549
189	10	9.35	1.56879
190	10	9.16667	1.54842
191	10	9.35	1.56879
192	10	9.15	1.54561
193	10	9.53333	1.59955
194	10	9.21667	1.55687
195	10	9.95	1.66946
196	10	9.21667	1.55424
197	10	9.38333	1.57438
198	10	9.18333	1.55124
199	10	9.36667	1.57159
200	10	9.15	1.54561
201	10	9.61667	1.61353
202	10	9.23333	1.55968
203	10	9.31667	1.5632
204	10	9.18333	1.55124
205	10	9.71667	1.62758
206	10	9.16667	1.54842
207	10	9.33333	1.566
208	10	9.85	1.65546
209	10	9.33333	1.566
210	10	9.21667	1.55687
211	10	9.28333	1.55761
212	10	9.25	1.5625
213	10	9.48333	1.5885
214	10	9.25	1.5625
215	10	9.35	1.56879
216	10	10.6167	1.79033
217	10	9.38333	1.57438
218	10	12.4167	2.09387
219	10	9.33333	1.566
220	10	12.4167	2.09387
221	10	9.35	1.56879
222	10	11.5667	1.94725
223	10	9.38333	1.57438
224	10	11.25	1.89713
225	10	9.45	1.58557
226	10	10.45	1.75926
227	10	9.41667	1.57998
228	10	11.1333	1.8743
229	10	9.33333	1.566
230	10	9.25	1.55987
231	10	9.38333	1.57438
232	10	9.53333	1.60494
233	10	9.43333	1.58277
234	10	9.51667	1.60755
235	10	9.33333	1.566
236	10	9.55	1.61046
237	10	9.36667	1.57159
238	10	9.53333	1.60764
239	10	9.43333	1.58277
240	10	9.21667	1.55687
241	10	9.41667	1.57998
242	10	9.15	1.54561
243	10	9.35	1.56879
244	10	9.53333	1.61036
245	10	9.28333	1.56022
246	10	9.13333	1.54279
247	10	9.5	1.59129
248	10	9.48333	1.60191
249	10	9.4	1.57718
250	10	9.28333	1.56549
251	10	9.43333	1.58277
252	10	9.28333	1.56813
253	10	9.35	1.56879
254	10	9.28333	1.56813
255	10	9.31667	1.5632
256	10	9.5	1.60473
257	10	9.43333	1.58277
258	10	9.2	1.55405
259	10	9.33333	1.566
260	10	9.18333	1.55124
261	10	9.5	1.59396
262	10	9.21667	1.55687
263	10	9.33333	1.566
264	10	9.2	1.55405
265	10	9.38333	1.57438
266	10	9.1	1.53716
267	10	9.41667	1.57998
268	10	9.2	1.55405
269	10	9.36667	1.57159
270	10	9.18333	1.55124
271	10	9.43333	1.58277
272	10	9.23333	1.55968
273	10	9.51667	1.59676
274	10	9.46667	1.59371
275	10	9.35	1.56879
276	10	9.26667	1.56532
277	10	9.43333	1.58277
278	10	9.21667	1.55687
279	10	10.8	1.81208
280	10	9.43333	1.5881
281	10	10.6167	1.78132
282	10	13.45	2.152
283	10	9.33333	1.566
284	10	10.0167	1.68915
285	10	10.05	1.6778
286	10	10.2333	1.7286
287	10	9.36667	1.57159
288	10	9.91667	1.67229
289	10	9.3	1.5604
290	10	10.8667	1.83249
291	10	9.61667	1.61083
292	10	11.8167	1.98934
293	10	9.38333	1.57438
294	10	9.16667	1.54842
295	10	9.41667	1.57998
296	10	10.0833	1.70039
297	10	9.33333	1.566
298	10	10.9167	1.84092
299	10	9.38333	1.57438
300	10	9.56667	1.61599
301	10	9.35	1.57143
302	10	9.28333	1.56549
303	10	9.5	1.59396
304	10	9.2	1.55405
305	10	9.43333	1.58277
306	10	9.26667	1.56268
307	10	9.4	1.57718
308	10	9.48333	1.59921
309	10	9.41667	1.57998
310	10	10.0667	1.69758
311	10	9.38333	1.57438
312	10	9.38333	1.57703
313	10	9.43333	1.58277
314	10	9.28333	1.56549
315	10	10.15	1.70302
316	10	9.63333	1.62451
317	10	9.71667	1.63031
318	10	10.0333	1.69482
319	10	9.41667	1.57998
320	10	9.28333	1.56813
321	10	11.25	1.88758
322	10	9.13333	1.54279
323	10	9.43333	1.58277
324	10	9.15	1.543
325	10	9.38333	1.57438
326	10	9.25	1.5625
327	10	9.38333	1.57438
328	10	9.13333	1.54279
329	10	9.4	1.57718
330	10	9.23333	1.55968
331	10	9.4	1.57718
332	10	10.0167	1.68915
333	10	9.93333	1.66667
334	10	9.2	1.55405
335	10	9.45	1.58557
336	10	9.23333	1.55968
337	10	9.38333	1.57438
338	10	9.56667	1.61327
339	10	9.35	1.56879
340	10	9.23333	1.55968
341	10	9.38333	1.57438
342	10	9.21667	1.55687
343	10	9.53333	1.59955
344	10	9.26667	1.56268
345	10	10.7333	1.80089
346	10	9.73333	1.64137
347	10	11.1333	1.84939
348	10	9.58333	1.61336
349	10	9.46667	1.58571
350	10	9.2	1.55405
351	10	9.33333	1.566
352	10	9.25	1.5625
353	10	9.38333	1.57438
354	10	9.2	1.55405
355	10	10.8	1.81208
356	10	10.15	1.71453
357	10	10.7667	1.79744
358	10	9.3	1.5683
359	10	9.45	1.58557
360	10	9.53333	1.60494
361	10	10.05	1.68624
362	10	9.26667	1.56532
363	10	9.86667	1.65548
364	10	9.88333	1.66948
365	10	9.38333	1.57438
366	10	9.2	1.55143
367	10	10.1667	1.70296
368	10	9.21667	1.55424
369	10	9.6	1.61074
370	10	10.8167	1.82406
371	10	9.75	1.63591
372	10	9.98333	1.68637
373	10	10.1167	1.69743
374	10	9.86667	1.66667
375	10	10.1167	1.68893
376	10	9.88333	1.66948
377	10	10.0167	1.67223
378	10	9.91667	1.67511
379	10	9.48333	1.59116
380	10	9.9	1.66948
381	10	9.86667	1.65548
382	10	9.26667	1.56532
383	10	9.36667	1.57159
384	10	9.26667	1.56532
385	10	10.1167	1.69743
386	10	9.2	1.55405
387	10	9.45	1.58557
388	10	10.9167	1.83166
389	10	9.41667	1.57998
390	10	10.3833	1.75098
391	10	9.38333	1.57438
392	10	10.05	1.69764
393	10	9.38333	1.57438
394	10	9.86667	1.66667
395	10	9.38333	1.57438
396	10	10.1667	1.71734
397	10	9.43333	1.58277
398	10	10.0167	1.692
399	10	9.4	1.57718
400	10	10.85	1.82968
401	10	9.38333	1.57438
402	10	10.2667	1.73131
403	10	9.5	1.59396
404	10	12.55	2.11636
405	10	9.28333	1.55761
406	10	9.9	1.66948
407	10	12.9333	2.16276
408	10	10.5	1.75879
409	10	13.4167	2.23611
410	10	9.55	1.60774
411	10	12.9833	2.1675
412	10	9.56667	1.61055
413	10	9.43333	1.58277
414	10	9.63333	1.62725
415	10	10.1167	1.69743
416	10	10.3	1.73986
417	10	9.76667	1.6387
418	10	11.15	1.8771
419	10	9.38333	1.57438
420	10	9.48333	1.59921
421	10	9.76667	1.6387
422	10	9.38333	1.58502
423	10	9.4	1.57718
424	10	9.43333	1.58277
425	10	9.2	1.55405
426	10	9.41667	1.57998
427	10	9.48333	1.59652
428	10	9.41667	1.57998
429	10	9.25	1.55987
430	10	9.45	1.58557
431	10	9.86667	1.66386
432	10	9.33333	1.566
433	10	9.23333	1.55705
434	10	9.38333	1.57438
435	10	9.1	1.53716
436	10	9.48333	1.59116
437	10	9.26667	1.56532
438	10	9.48333	1.59116
439	10	9.13333	1.54279
440	10	9.48333	1.59116
441	10	9.23333	1.55968
442	10	9.41667	1.57998
443	10	9.21667	1.55687
444	10	9.38333	1.57438
445	10	9.31667	1.57111
446	10	9.41667	1.57998
447	10	9.33333	1.57658
448	10	9.35	1.56879
449	10	10.6833	1.79552
450	10	9.41667	1.57998
451	10	9.11667	1.53998
452	10	9.43333	1.58012
453	10	9.2	1.55405
454	10	9.43333	1.58277
455	10	9.21667	1.55687
456	10	9.4	1.57718
457	10	9.2	1.55405
458	10	9.43333	1.58277
459	10	9.16667	1.54842
460	10	9.53333	1.59955
461	10	9.2	1.55405
462	10	10.0333	1.68345
463	10	9.28333	1.56813
464	10	9.4	1.57718
465	10	9.31667	1.57111
466	10	9.43333	1.58277
467	10	9.28333	1.56813
468	10	9.4	1.57718
469	10	9.61667	1.62444
470	10	9.43333	1.58277
471	10	9.31667	1.57111
472	10	9.4	1.57718
473	10	9.68333	1.6357
474	10	9.46667	1.58837
475	10	9.3	1.57095
476	10	9.43333	1.58277
477	10	9.23333	1.55968
478	10	9.43333	1.58277
479	10	9.76667	1.64977
480	10	9.5	1.59396
481	10	9.26667	1.56532
482	10	9.4	1.57718
483	10	9.91667	1.67511
484	10	9.36667	1.57159
485	10	10.2667	1.73423
486	10	9.41667	1.57998
487	10	9.3	1.57095
488	10	9.4	1.57718
489	10	11.1	1.87184
490	10	9.43333	1.58277
491	10	9.3	1.5683
492	10	10.9667	1.83389
493	10	9.16667	1.54842
494	10	9.48333	1.59116
495	10	9.23333	1.55968
496	10	9.36667	1.57159
497	10	9.25	1.5625
498	10	9.43333	1.58277
499	10	9.28333	1.56813
500	10	9.41667	1.57998
501	10	9.35	1.57673
502	10	9.46667	1.58837
503	10	9.21667	1.55687
504	10	9.41667	1.57998
505	10	9.18333	1.55124
506	10	9.45	1.58557
507	10	9.28333	1.56813
508	10	9.38333	1.57438
509	10	9.3	1.57095
510	10	11.5667	1.93423
511	10	10.1667	1.70582
512	10	13.05	2.16777
513	10	9.28333	1.56549
514	10	9.93333	1.66667
515	10	9.45	1.59359
516	10	9.76667	1.6387
517	10	9.35	1.57673
518	10	9.48333	1.59116
519	10	9.25	1.5625
520	10	10.2	1.71141
521	10	9.3	1.57095
522	10	9.43333	1.58277
523	10	9.3	1.5683
524	10	9.4	1.57718
525	10	9.23333	1.55968
526	10	9.28333	1.55761
527	10	9.36667	1.57954
528	10	9.41667	1.57998
529	10	9.2	1.55405
530	10	9.4	1.57718
531	10	9.26667	1.56268
532	10	9.36667	1.57159
533	10	11.7667	1.96439
534	10	9.7	1.62479
535	10	11.3833	1.91639
536	10	9.35	1.56879
537	10	10.8833	1.8353
538	10	9.43333	1.58277
539	10	9.16667	1.54842
540	10	10.0667	1.68904
541	10	9.23333	1.55968
542	10	9.91667	1.66387
543	10	9.23333	1.55968
544	10	9.91667	1.66387
545	10	9.33333	1.57392
546	10	10.2	1.71141
547	10	9.33333	1.57392
548	10	10.05	1.68624
549	10	9.28333	1.56813
550	10	11.45	1.91152
551	10	9.2	1.55405
552	10	14.2	2.35489
553	10	11.1667	1.82462
554	10	10.1667	1.70582
555	10	9.36667	1.57954
556	10	10.6167	1.78132
557	10	9.15	1.543
558	10	15.5833	2.48538
559	10	10.3167	1.73098
560	10	9.25	1.55987
561	10	10.2	1.71141
562	10	9.2	1.55405
563	10	10.0167	1.68065
564	10	9.2	1.55405
565	10	10.0167	1.68065
566	10	9.23333	1.55705
567	10	9.75	1.63591
568	10	9.15	1.543
569	10	10.5667	1.77293
570	10	9.21667	1.55687
571	10	9.41667	1.57998
572	10	9.2	1.55405
573	10	9.41667	1.57998
574	10	9.23333	1.55968
575	10	10.2167	1.71421
576	10	9.23333	1.55705
577	10	9.45	1.58557
578	10	9.3	1.5683
579	10	9.51667	1.59676
580	10	9.55	1.61046
581	10	9.73333	1.63037
582	10	10.1167	1.70601
583	10	9.81667	1.64433
584	10	10.0667	1.69758
585	10	9.45	1.58557
586	10	10.9	1.84122
587	10	9.93333	1.66667
588	10	9.25	1.5625
589	10	9.48333	1.5885
590	10	9.65	1.62458
591	10	9.56667	1.60246
592	10	9.23333	1.55968
593	10	9.46667	1.58837
594	10	9.68333	1.63294
595	10	10.2167	1.71421
596	10	10.3167	1.74268
597	10	9.83333	1.64989
598	10	9.61667	1.62444
599	10	11.1667	1.87046
600	10	9.21667	1.55687
601	10	11.0667	1.85371
602	10	9.18333	1.55124
603	10	12.1833	2.04076
604	10	9.23333	1.55705
605	10	9.88333	1.65828
606	10	9.25	1.55987
607	10	12.6833	2.12451
608	10	9.21667	1.55687
609	10	12.4167	2.08333
610	10	9.3	1.57095
611	10	12.95	2.16555
612	10	9.13333	1.54019
613	10	9.43333	1.58277
614	10	9.23333	1.55705
615	10	9.53333	1.59955
616	10	9.21667	1.55687
617	10	9.95	1.66946
618	10	9.73333	1.64137
619	10	9.48333	1.59116
620	10	9.23333	1.55705
621	10	10.05	1.68624
622	10	9.31667	1.57111
623	10	9.46667	1.58837
624	10	9.3	1.57095
625	10	10.2	1.71141
626	10	9.53333	1.60764
627	10	10.1833	1.70861
628	10	9.25	1.55987
629	10	10.0333	1.68345
630	10	9.26667	1.56532
631	10	10.6833	1.79251
632	10	9.26667	1.56268
633	10	10.6333	1.77815
634	10	9.21667	1.55424
636	10	11.3	1.8928
637	10	9.31667	1.57111
638	10	11.2667	1.88406
639	10	9.76667	1.64699
640	10	12.4	2.08054
641	10	9.21667	1.55687
642	10	11.8167	1.98266
643	10	9.18333	1.54862
644	10	10.3667	1.73937
645	10	9.25	1.5625
646	10	10.7	1.7953
647	10	9.31667	1.57376
648	10	10.35	1.73658
649	10	9.6	1.61616
650	10	10.7667	1.80346
651	10	9.26667	1.56268
652	10	9.51667	1.59676
653	10	9.73333	1.64137
654	10	10.3167	1.72808
655	10	9.31667	1.57376
656	10	9.55	1.59966
657	10	9.23333	1.55968
658	10	10.0333	1.68345
659	10	9.75	1.64418
660	10	10.5833	1.77573
661	10	9.33333	1.57658
662	10	10.4167	1.74776
663	10	9.3	1.5683
664	10	9.88333	1.65828
665	10	9.91667	1.67229
666	10	9.58333	1.60794
667	10	10.0833	1.70039
668	10	10.0333	1.68345
669	10	9.36667	1.58221
670	10	11.4833	1.92029
671	10	9.25	1.55987
672	10	10.1	1.69463
673	10	9.23333	1.55705
674	10	9.95	1.66946
675	10	9.23333	1.55968
676	10	10.2333	1.717
677	10	9.31667	1.57111
678	10	10.6833	1.7895
679	10	9.53333	1.60494
680	10	10.0167	1.67783
681	10	9.21667	1.55424
682	10	10.15	1.70302
683	10	9.25	1.55987
684	10	11.2667	1.88721
685	10	9.33333	1.57658
686	10	11.1833	1.87012
687	10	9.46667	1.5991
688	10	11	1.84255
689	10	9.3	1.57095
690	10	10.5167	1.76454
691	10	9.18333	1.55124
692	10	10.6667	1.78971
693	10	9.36667	1.58221
694	10	11.0167	1.84843
695	10	9.3	1.57095
696	10	12.1833	2.04076
697	10	9.58333	1.61608
698	10	12.5333	2.09939
699	10	9.38333	1.58235
700	10	10.7333	1.79788
701	10	9.28333	1.56549
702	10	11.3667	1.89761
703	10	9.3	1.57095
704	10	10.8833	1.82606
705	10	9.35	1.57939
706	10	9.41667	1.57998
707	10	10.0833	1.70039
708	10	9.4	1.57718
709	10	11.0667	1.86622
710	10	10.7333	1.80089
711	10	10.8833	1.8353
712	10	10.15	1.70302
713	10	10.8667	1.83249
714	10	10.3167	1.72808
715	10	9.61667	1.6217
716	10	10.3167	1.72808
717	10	9.23333	1.55705
718	10	10.9333	1.83445
719	10	9.3	1.57095
720	10	10.15	1.70017
721	10	9.63333	1.62177
722	10	12.6333	2.11614
723	10	9.53333	1.60494
724	10	10.2333	1.71413
725	10	9.36667	1.57954
726	10	9.43333	1.58277
727	10	9.23333	1.55968
728	10	9.4	1.57718
729	10	9.33333	1.57658
730	10	9.43333	1.58277
731	10	9.65	1.63007
732	10	9.41667	1.57998
733	10	10.7	1.80743
734	10	9.48333	1.59116
735	10	11.3	1.90556
736	10	9.45	1.58557
737	10	11	1.85497
738	10	10.55	1.77013
739	10	12.7	2.14165
740	10	9.51667	1.59676
741	10	12.0167	2.02642
742	10	9.93333	1.66387
743	10	9.33333	1.57392
744	10	10.3	1.72819
745	10	9.53333	1.61036
746	10	9.45	1.58557
747	10	10.5333	1.77628
748	10	9.45	1.58557
749	10	10.8333	1.82687
750	10	9.5	1.59396
751	10	11.1	1.87184
