# Supplementary material for: An empirical study of drone medical logistics transportation in a multi-campus model of Chinese public hospitals: Real-world data-driven validation of timeliness and application effects
Source: PLoS One. 2026 Mar 20;21(3):e0345282. doi: 10.1371/journal.pone.0345282 (PMC13004373; doi:10.1371/journal.pone.0345282)
Supplement: S2 Table — (XLSX) [file pone.0345282.s002.xlsx]

## Sheet: S2 Table
measuring_time（day_n）	measuring_time_point	road_transit_time	road_unit_time
1	1	13	2.09677
2	1	13	2.09677
3	1	13	2.09677
4	1	12	1.93548
5	1	13	2.09677
6	1	12	1.93548
7	1	12	1.93548
8	1	12	1.93548
9	1	13	2.09677
10	1	12	1.93548
11	1	13	2.09677
12	1	12	1.93548
13	1	13	2.09677
14	1	12	1.93548
15	1	13	2.09677
16	1	12	1.93548
17	1	12	1.93548
18	1	13	2.09677
19	1	13	2.09677
20	1	12	1.93548
21	1	12	1.93548
22	1	12	1.93548
23	1	12	1.93548
24	1	12	1.93548
25	1	13	2.09677
26	1	13	2.09677
27	1	13	2.09677
28	1	14	2.25806
29	1	13	2.09677
30	1	13	2.09677
1	2	20	3.22581
2	2	20	3.22581
3	2	21	3.3871
4	2	22	3.54839
5	2	21	3.3871
6	2	21	3.3871
7	2	22	3.54839
8	2	21	3.3871
9	2	22	3.54839
10	2	20	3.22581
11	2	21	3.3871
12	2	20	3.22581
13	2	21	3.3871
14	2	20	3.22581
15	2	22	3.54839
16	2	21	3.3871
17	2	21	3.3871
18	2	21	3.3871
19	2	20	3.22581
20	2	22	3.54839
21	2	22	3.54839
22	2	21	3.3871
23	2	21	3.3871
24	2	21	3.3871
25	2	20	3.22581
26	2	21	3.3871
27	2	21	3.3871
28	2	22	3.54839
29	2	22	3.54839
30	2	21	3.3871
1	3	26	4.19355
2	3	25	4.03226
3	3	26	4.19355
4	3	26	4.19355
5	3	25	4.03226
6	3	27	4.35484
7	3	26	4.19355
8	3	25	4.03226
9	3	26	4.19355
10	3	25	4.03226
11	3	26	4.19355
12	3	26	4.19355
13	3	25	4.03226
14	3	26	4.19355
15	3	25	4.03226
16	3	26	4.19355
17	3	25	4.03226
18	3	25	4.03226
19	3	25	4.03226
20	3	25	4.03226
21	3	25	4.03226
22	3	25	4.03226
23	3	25	4.03226
24	3	26	4.19355
25	3	25	4.03226
26	3	26	4.19355
27	3	26	4.19355
28	3	26	4.19355
29	3	26	4.19355
30	3	25	4.03226
1	4	16	2.58065
2	4	17	2.74194
3	4	16	2.58065
4	4	16	2.58065
5	4	17	2.74194
6	4	16	2.58065
7	4	16	2.58065
8	4	16	2.58065
9	4	17	2.74194
10	4	17	2.74194
11	4	17	2.74194
12	4	18	2.90323
13	4	17	2.74194
14	4	17	2.74194
15	4	16	2.58065
16	4	16	2.58065
17	4	16	2.58065
18	4	17	2.74194
19	4	16	2.58065
20	4	16	2.58065
21	4	16	2.58065
22	4	17	2.74194
23	4	16	2.58065
24	4	17	2.74194
25	4	16	2.58065
26	4	17	2.74194
27	4	16	2.58065
28	4	17	2.74194
29	4	18	2.90323
30	4	17	2.74194
1	5	16	2.58065
2	5	17	2.74194
3	5	17	2.74194
4	5	16	2.58065
5	5	16	2.58065
6	5	16	2.58065
7	5	17	2.74194
8	5	15	2.41935
9	5	16	2.58065
10	5	15	2.41935
11	5	15	2.41935
12	5	16	2.58065
13	5	17	2.74194
14	5	16	2.58065
15	5	17	2.74194
16	5	16	2.58065
17	5	16	2.58065
18	5	17	2.74194
19	5	16	2.58065
20	5	15	2.41935
21	5	18	2.90323
22	5	16	2.58065
23	5	16	2.58065
24	5	17	2.74194
25	5	16	2.58065
26	5	17	2.74194
27	5	16	2.58065
28	5	16	2.58065
29	5	15	2.41935
30	5	16	2.58065
1	6	17	2.74194
2	6	17	2.74194
3	6	16	2.58065
4	6	16	2.58065
5	6	17	2.74194
6	6	16	2.58065
7	6	15	2.41935
8	6	16	2.58065
9	6	15	2.41935
10	6	16	2.58065
11	6	16	2.58065
12	6	17	2.74194
13	6	15	2.41935
14	6	17	2.74194
15	6	14	2.25806
16	6	15	2.41935
17	6	16	2.58065
18	6	14	2.25806
19	6	16	2.58065
20	6	16	2.58065
21	6	17	2.74194
22	6	18	2.90323
23	6	18	2.90323
24	6	17	2.74194
25	6	18	2.90323
26	6	17	2.74194
27	6	18	2.90323
28	6	17	2.74194
29	6	18	2.90323
30	6	17	2.74194
1	7	19	3.06452
2	7	19	3.06452
3	7	20	3.22581
4	7	21	3.3871
5	7	20	3.22581
6	7	20	3.22581
7	7	20	3.22581
8	7	19	3.06452
9	7	20	3.22581
10	7	19	3.06452
11	7	20	3.22581
12	7	21	3.3871
13	7	20	3.22581
14	7	20	3.22581
15	7	19	3.06452
16	7	19	3.06452
17	7	20	3.22581
18	7	20	3.22581
19	7	21	3.3871
20	7	21	3.3871
21	7	21	3.3871
22	7	19	3.06452
23	7	21	3.3871
24	7	20	3.22581
25	7	20	3.22581
26	7	19	3.06452
27	7	19	3.06452
28	7	20	3.22581
29	7	20	3.22581
30	7	21	3.3871
1	8	13	2.09677
2	8	14	2.25806
3	8	13	2.09677
4	8	13	2.09677
5	8	13	2.09677
6	8	14	2.25806
7	8	13	2.09677
8	8	14	2.25806
9	8	13	2.09677
10	8	13	2.09677
11	8	13	2.09677
12	8	15	2.41935
13	8	13	2.09677
14	8	14	2.25806
15	8	13	2.09677
16	8	12	1.93548
17	8	14	2.25806
18	8	15	2.41935
19	8	15	2.41935
20	8	14	2.25806
21	8	13	2.09677
22	8	13	2.09677
23	8	15	2.41935
24	8	14	2.25806
25	8	14	2.25806
26	8	15	2.41935
27	8	15	2.41935
28	8	15	2.41935
29	8	14	2.25806
30	8	15	2.41935
1	9	13	2.09677
2	9	13	2.09677
3	9	13	2.09677
4	9	14	2.25806
5	9	13	2.09677
6	9	13	2.09677
7	9	14	2.25806
8	9	14	2.25806
9	9	13	2.09677
10	9	13	2.09677
11	9	12	1.93548
12	9	12	1.93548
13	9	13	2.09677
14	9	13	2.09677
15	9	12	1.93548
16	9	13	2.09677
17	9	13	2.09677
18	9	12	1.93548
19	9	13	2.09677
20	9	12	1.93548
21	9	13	2.09677
22	9	13	2.09677
23	9	13	2.09677
24	9	13	2.09677
25	9	13	2.09677
26	9	13	2.09677
27	9	13	2.09677
28	9	13	2.09677
29	9	14	2.25806
30	9	13	2.09677
