# Supplementary material for: An empirical study of drone medical logistics transportation in a multi-campus model of Chinese public hospitals: Real-world data-driven validation of timeliness and application effects
Source: PLoS One. 2026 Mar 20;21(3):e0345282. doi: 10.1371/journal.pone.0345282 (PMC13004373; doi:10.1371/journal.pone.0345282)
Supplement: S3 Table — (XLSX) [file pone.0345282.s003.xlsx]

## Sheet: S3 Table
measuring_time（day_n）	navigation_software	road_transit_time	road_unit_time
1	1	13	2.09677
2	1	12	1.93548
3	1	12	1.93548
4	1	13	2.09677
5	1	12	1.93548
6	1	11	1.77419
7	1	13	2.09677
8	1	14	2.25806
9	1	12	1.93548
10	1	13	2.09677
11	1	13	2.09677
12	1	12	1.93548
13	1	12	1.93548
14	1	13	2.09677
15	1	13	2.09677
16	1	13	2.09677
17	1	13	2.09677
18	1	12	1.93548
19	1	12	1.93548
20	1	13	2.09677
21	1	12	1.93548
22	1	13	2.09677
23	1	13	2.09677
24	1	14	2.25806
25	1	14	2.25806
26	1	14	2.25806
27	1	14	2.25806
28	1	13	2.09677
29	1	13	2.09677
30	1	12	1.93548
1	2	12	1.93548
2	2	13	2.09677
3	2	12	1.93548
4	2	12	1.93548
5	2	12	1.93548
6	2	12	1.93548
7	2	13	2.09677
8	2	12	1.93548
9	2	12	1.93548
10	2	13	2.09677
11	2	12	1.93548
12	2	13	2.09677
13	2	12	1.93548
14	2	12	1.93548
15	2	12	1.93548
16	2	11	1.77419
17	2	12	1.93548
18	2	12	1.93548
19	2	12	1.93548
20	2	13	2.09677
21	2	12	1.93548
22	2	12	1.93548
23	2	13	2.09677
24	2	12	1.93548
25	2	12	1.93548
26	2	13	2.09677
27	2	13	2.09677
28	2	14	2.25806
29	2	14	2.25806
30	2	14	2.25806
1	3	13	2.09677
2	3	13	2.09677
3	3	13	2.09677
4	3	12	1.93548
5	3	13	2.09677
6	3	12	1.93548
7	3	12	1.93548
8	3	12	1.93548
9	3	13	2.09677
10	3	12	1.93548
11	3	13	2.09677
12	3	12	1.93548
13	3	13	2.09677
14	3	12	1.93548
15	3	13	2.09677
16	3	12	1.93548
17	3	12	1.93548
18	3	13	2.09677
19	3	13	2.09677
20	3	12	1.93548
21	3	12	1.93548
22	3	12	1.93548
23	3	12	1.93548
24	3	12	1.93548
25	3	13	2.09677
26	3	13	2.09677
27	3	13	2.09677
28	3	14	2.25806
29	3	13	2.09677
30	3	13	2.09677
