# Supplementary material for: An empirical study of drone medical logistics transportation in a multi-campus model of Chinese public hospitals: Real-world data-driven validation of timeliness and application effects
Source: PLoS One. 2026 Mar 20;21(3):e0345282. doi: 10.1371/journal.pone.0345282 (PMC13004373; doi:10.1371/journal.pone.0345282)
Supplement: S4 Table — (XLSX) [file pone.0345282.s004.xlsx]

## Sheet: S4 Table. UAV-related flight da
flight_numbers	flight_distance（km）	flight_time（min）	filter_$	flight_unit_time
1	5.94	9.48333	1	1.59652
2	5.96	9.45	1	1.58557
3	5.93	9.3	1	1.5683
4	5.96	9.6	1	1.61074
5	5.92	9.2	1	1.55405
6	5.96	9.41667	1	1.57998
7	5.92	9.16667	1	1.54842
8	5.96	9.35	1	1.56879
9	5.93	9.21667	1	1.55424
10	5.96	9.41667	1	1.57998
11	5.92	9.28333	1	1.56813
12	5.96	9.65	1	1.61913
13	5.92	9.28333	1	1.56813
14	5.96	9.41667	1	1.57998
15	5.92	9.28333	1	1.56813
16	5.96	9.48333	1	1.59116
17	5.96	10.1833	1	1.70861
18	5.96	10.1333	1	1.70022
19	5.93	9.3	1	1.5683
20	5.96	9.45	1	1.58557
21	5.95	9.71667	1	1.63305
22	5.96	9.35	1	1.56879
23	5.92	9.3	1	1.57095
24	5.96	9.46667	1	1.58837
25	5.92	9.18333	1	1.55124
26	5.96	9.43333	1	1.58277
27	5.93	9.43333	1	1.59078
28	5.96	9.36667	1	1.57159
29	5.92	9.18333	1	1.55124
30	5.96	9.45	1	1.58557
31	5.92	9.26667	1	1.56532
32	5.96	9.45	1	1.58557
33	5.93	9.33333	1	1.57392
34	5.96	9.51667	1	1.59676
35	5.92	9.31667	1	1.57376
36	5.96	9.43333	1	1.58277
37	5.92	9.26667	1	1.56532
38	5.96	9.36667	1	1.57159
39	5.92	9.2	1	1.55405
40	5.96	9.4	1	1.57718
41	5.92	9.71667	1	1.64133
42	5.96	9.36667	1	1.57159
43	5.94	9.93333	1	1.67228
44	5.96	9.45	1	1.58557
45	5.92	9.25	1	1.5625
46	6.28	15.1833	1	2.41773
47	5.94	9.36667	1	1.57688
48	5.96	9.48333	1	1.59116
49	5.93	9.26667	1	1.56268
50	5.96	9.51667	1	1.59676
51	5.92	9.21667	1	1.55687
52	5.96	9.41667	1	1.57998
53	5.92	9.2	1	1.55405
54	5.96	9.35	1	1.56879
55	5.93	9.78333	1	1.6498
56	5.96	9.4	1	1.57718
57	5.92	9.3	1	1.57095
58	5.96	9.56667	1	1.60515
59	5.92	9.26667	1	1.56532
60	5.96	9.4	1	1.57718
61	5.92	9.1	1	1.53716
62	5.96	10.95	1	1.83725
63	5.94	9.8	1	1.64983
64	5.96	10.05	1	1.68624
65	5.93	9.2	1	1.55143
66	5.96	10.1	1	1.69463
67	5.92	9.23333	1	1.55968
68	5.96	10.4	1	1.74497
69	5.92	9.28333	1	1.56813
70	5.96	9.38333	1	1.57438
71	5.93	9.23333	1	1.55705
72	5.96	9.43333	1	1.58277
73	5.93	9.2	1	1.55143
74	5.96	9.88333	1	1.65828
75	5.93	9.33333	1	1.57392
76	5.96	10.2	1	1.71141
77	5.93	9.3	1	1.5683
78	5.96	9.33333	1	1.566
79	5.92	9.18333	1	1.55124
80	5.96	9.36667	1	1.57159
81	5.92	9.21667	1	1.55687
82	5.96	9.4	1	1.57718
83	5.93	9.2	1	1.55143
84	5.96	9.35	1	1.56879
85	5.92	9.58333	1	1.61881
86	5.96	9.41667	1	1.57998
87	5.92	10.8667	1	1.83559
88	5.96	10.1667	1	1.70582
89	5.92	9.18333	1	1.55124
90	5.96	9.3	1	1.5604
91	5.92	9.15	1	1.54561
92	5.96	10.2167	1	1.71421
93	5.92	9.18333	1	1.55124
94	5.97	9.9	1	1.65829
95	5.92	9.11667	1	1.53998
96	5.96	10.3333	1	1.73378
97	5.92	9.16667	1	1.54842
98	5.96	9.36667	1	1.57159
99	5.92	9.98333	1	1.68637
100	6	11.0833	1	1.84722
101	5.93	11.1167	1	1.87465
102	5.96	9.4	1	1.57718
103	5.93	10.4833	1	1.76785
104	5.96	9.4	1	1.57718
105	5.92	9.9	1	1.6723
106	5.96	9.38333	1	1.57438
107	5.93	9.93333	1	1.6751
108	5.96	9.85	1	1.65268
109	5.92	9.21667	1	1.55687
110	5.96	10.9	1	1.82886
111	5.93	9.21667	1	1.55424
112	5.97	9.41667	1	1.57733
113	5.92	9.21667	1	1.55687
114	5.97	9.71667	1	1.62758
115	5.93	10.0833	1	1.70039
116	5.96	9.35	1	1.56879
117	5.92	10.4833	1	1.77083
118	5.96	9.51667	1	1.59676
119	5.93	9.23333	1	1.55705
120	5.96	9.36667	1	1.57159
121	5.92	9.23333	1	1.55968
122	5.96	9.4	1	1.57718
123	5.94	9.41667	1	1.5853
124	5.96	9.96667	1	1.67226
125	5.92	9.23333	1	1.55968
126	5.97	9.85	1	1.64992
127	5.92	9.25	1	1.5625
128	5.96	9.36667	1	1.57159
129	5.92	9.18333	1	1.55124
130	5.96	9.38333	1	1.57438
131	5.93	9.3	1	1.5683
132	5.96	9.38333	1	1.57438
133	5.93	9.25	1	1.55987
134	5.96	9.4	1	1.57718
135	5.92	9.15	1	1.54561
136	5.96	9.4	1	1.57718
137	5.93	9.25	1	1.55987
138	5.96	9.38333	1	1.57438
139	5.92	9.26667	1	1.56532
140	5.96	9.4	1	1.57718
141	5.92	9.23333	1	1.55968
142	5.92	9.21667	1	1.55687
143	5.96	9.81667	1	1.64709
144	5.94	9.43333	1	1.5881
145	5.96	9.4	1	1.57718
146	5.93	9.61667	1	1.6217
147	5.96	9.41667	1	1.57998
148	5.92	9.2	1	1.55405
149	5.96	9.38333	1	1.57438
150	5.92	9.21667	1	1.55687
151	5.96	9.36667	1	1.57159
152	5.93	9.76667	1	1.64699
153	5.96	9.41667	1	1.57998
154	5.92	9.25	1	1.5625
155	5.96	9.45	1	1.58557
156	5.93	9.18333	1	1.54862
157	5.96	9.4	1	1.57718
158	5.93	9.16667	1	1.54581
159	5.96	9.45	1	1.58557
160	5.93	9.26667	1	1.56268
161	5.96	9.36667	1	1.57159
162	5.92	9.16667	1	1.54842
163	5.97	9.43333	1	1.58012
164	5.92	9.48333	1	1.60191
165	5.96	9.41667	1	1.57998
166	5.92	9.21667	1	1.55687
167	5.97	9.9	1	1.65829
168	5.92	9.3	1	1.57095
169	5.96	9.6	1	1.61074
170	5.92	9.18333	1	1.55124
171	5.96	9.55	1	1.60235
172	5.92	9.16667	1	1.54842
173	5.96	10.45	1	1.75336
174	5.92	9.16667	1	1.54842
175	5.96	11.5167	1	1.93233
176	5.93	9.23333	1	1.55705
177	5.97	10.6833	1	1.7895
178	5.92	9.3	1	1.57095
179	6.02	14.85	1	2.46678
180	5.94	9.75	1	1.64141
181	5.97	13.2833	1	2.22501
182	5.93	10.2167	1	1.72288
183	5.98	13.6333	1	2.27982
184	5.93	9.31667	1	1.57111
185	5.97	11.9167	1	1.99609
186	5.94	9.78333	1	1.64703
187	5.96	9.38333	1	1.57438
188	5.93	9.28333	1	1.56549
189	5.96	9.35	1	1.56879
190	5.92	9.16667	1	1.54842
191	5.96	9.35	1	1.56879
192	5.92	9.15	1	1.54561
193	5.96	9.53333	1	1.59955
194	5.92	9.21667	1	1.55687
195	5.96	9.95	1	1.66946
196	5.93	9.21667	1	1.55424
197	5.96	9.38333	1	1.57438
198	5.92	9.18333	1	1.55124
199	5.96	9.36667	1	1.57159
200	5.92	9.15	1	1.54561
201	5.96	9.61667	1	1.61353
202	5.92	9.23333	1	1.55968
203	5.96	9.31667	1	1.5632
204	5.92	9.18333	1	1.55124
205	5.97	9.71667	1	1.62758
206	5.92	9.16667	1	1.54842
207	5.96	9.33333	1	1.566
208	5.95	9.85	1	1.65546
209	5.96	9.33333	1	1.566
210	5.92	9.21667	1	1.55687
211	5.96	9.28333	1	1.55761
212	5.92	9.25	1	1.5625
213	5.97	9.48333	1	1.5885
214	5.92	9.25	1	1.5625
215	5.96	9.35	1	1.56879
216	5.93	10.6167	1	1.79033
217	5.96	9.38333	1	1.57438
218	5.93	12.4167	1	2.09387
219	5.96	9.33333	1	1.566
220	5.93	12.4167	1	2.09387
221	5.96	9.35	1	1.56879
222	5.94	11.5667	1	1.94725
223	5.96	9.38333	1	1.57438
224	5.93	11.25	1	1.89713
225	5.96	9.45	1	1.58557
226	5.94	10.45	1	1.75926
227	5.96	9.41667	1	1.57998
228	5.94	11.1333	1	1.8743
229	5.96	9.33333	1	1.566
230	5.93	9.25	1	1.55987
231	5.96	9.38333	1	1.57438
232	5.94	9.53333	1	1.60494
233	5.96	9.43333	1	1.58277
234	5.92	9.51667	1	1.60755
235	5.96	9.33333	1	1.566
236	5.93	9.55	1	1.61046
237	5.96	9.36667	1	1.57159
238	5.93	9.53333	1	1.60764
239	5.96	9.43333	1	1.58277
240	5.92	9.21667	1	1.55687
241	5.96	9.41667	1	1.57998
242	5.92	9.15	1	1.54561
243	5.96	9.35	1	1.56879
244	5.92	9.53333	1	1.61036
245	5.95	9.28333	1	1.56022
246	5.92	9.13333	1	1.54279
247	5.97	9.5	1	1.59129
248	5.92	9.48333	1	1.60191
249	5.96	9.4	1	1.57718
250	5.93	9.28333	1	1.56549
251	5.96	9.43333	1	1.58277
252	5.92	9.28333	1	1.56813
253	5.96	9.35	1	1.56879
254	5.92	9.28333	1	1.56813
255	5.96	9.31667	1	1.5632
256	5.92	9.5	1	1.60473
257	5.96	9.43333	1	1.58277
258	5.92	9.2	1	1.55405
259	5.96	9.33333	1	1.566
260	5.92	9.18333	1	1.55124
261	5.96	9.5	1	1.59396
262	5.92	9.21667	1	1.55687
263	5.96	9.33333	1	1.566
264	5.92	9.2	1	1.55405
265	5.96	9.38333	1	1.57438
266	5.92	9.1	1	1.53716
267	5.96	9.41667	1	1.57998
268	5.92	9.2	1	1.55405
269	5.96	9.36667	1	1.57159
270	5.92	9.18333	1	1.55124
271	5.96	9.43333	1	1.58277
272	5.92	9.23333	1	1.55968
273	5.96	9.51667	1	1.59676
274	5.94	9.46667	1	1.59371
275	5.96	9.35	1	1.56879
276	5.92	9.26667	1	1.56532
277	5.96	9.43333	1	1.58277
278	5.92	9.21667	1	1.55687
279	5.96	10.8	1	1.81208
280	5.94	9.43333	1	1.5881
281	5.96	10.6167	1	1.78132
282	6.25	13.45	1	2.152
283	5.96	9.33333	1	1.566
284	5.93	10.0167	1	1.68915
285	5.99	10.05	1	1.6778
286	5.92	10.2333	1	1.7286
287	5.96	9.36667	1	1.57159
288	5.93	9.91667	1	1.67229
289	5.96	9.3	1	1.5604
290	5.93	10.8667	1	1.83249
291	5.97	9.61667	1	1.61083
292	5.94	11.8167	1	1.98934
293	5.96	9.38333	1	1.57438
294	5.92	9.16667	1	1.54842
295	5.96	9.41667	1	1.57998
296	5.93	10.0833	1	1.70039
297	5.96	9.33333	1	1.566
298	5.93	10.9167	1	1.84092
299	5.96	9.38333	1	1.57438
300	5.92	9.56667	1	1.61599
301	5.95	9.35	1	1.57143
302	5.93	9.28333	1	1.56549
303	5.96	9.5	1	1.59396
304	5.92	9.2	1	1.55405
305	5.96	9.43333	1	1.58277
306	5.93	9.26667	1	1.56268
307	5.96	9.4	1	1.57718
308	5.93	9.48333	1	1.59921
309	5.96	9.41667	1	1.57998
310	5.93	10.0667	1	1.69758
311	5.96	9.38333	1	1.57438
312	5.95	9.38333	1	1.57703
313	5.96	9.43333	1	1.58277
314	5.93	9.28333	1	1.56549
315	5.96	10.15	1	1.70302
316	5.93	9.63333	1	1.62451
317	5.96	9.71667	1	1.63031
318	5.92	10.0333	1	1.69482
319	5.96	9.41667	1	1.57998
320	5.92	9.28333	1	1.56813
321	5.96	11.25	1	1.88758
322	5.92	9.13333	1	1.54279
323	5.96	9.43333	1	1.58277
324	5.93	9.15	1	1.543
325	5.96	9.38333	1	1.57438
326	5.92	9.25	1	1.5625
327	5.96	9.38333	1	1.57438
328	5.92	9.13333	1	1.54279
329	5.96	9.4	1	1.57718
330	5.92	9.23333	1	1.55968
331	5.96	9.4	1	1.57718
332	5.93	10.0167	1	1.68915
333	5.96	9.93333	1	1.66667
334	5.92	9.2	1	1.55405
335	5.96	9.45	1	1.58557
336	5.92	9.23333	1	1.55968
337	5.96	9.38333	1	1.57438
338	5.93	9.56667	1	1.61327
339	5.96	9.35	1	1.56879
340	5.92	9.23333	1	1.55968
341	5.96	9.38333	1	1.57438
342	5.92	9.21667	1	1.55687
343	5.96	9.53333	1	1.59955
344	5.93	9.26667	1	1.56268
345	5.96	10.7333	1	1.80089
346	5.93	9.73333	1	1.64137
347	6.02	11.1333	1	1.84939
348	5.94	9.58333	1	1.61336
349	5.97	9.46667	1	1.58571
350	5.92	9.2	1	1.55405
351	5.96	9.33333	1	1.566
352	5.92	9.25	1	1.5625
353	5.96	9.38333	1	1.57438
354	5.92	9.2	1	1.55405
355	5.96	10.8	1	1.81208
356	5.92	10.15	1	1.71453
357	5.99	10.7667	1	1.79744
358	5.93	9.3	1	1.5683
359	5.96	9.45	1	1.58557
360	5.94	9.53333	1	1.60494
361	5.96	10.05	1	1.68624
362	5.92	9.26667	1	1.56532
363	5.96	9.86667	1	1.65548
364	5.92	9.88333	1	1.66948
365	5.96	9.38333	1	1.57438
366	5.93	9.2	1	1.55143
367	5.97	10.1667	1	1.70296
368	5.93	9.21667	1	1.55424
369	5.96	9.6	1	1.61074
370	5.93	10.8167	1	1.82406
371	5.96	9.75	1	1.63591
372	5.92	9.98333	1	1.68637
373	5.96	10.1167	1	1.69743
374	5.92	9.86667	1	1.66667
375	5.99	10.1167	1	1.68893
376	5.92	9.88333	1	1.66948
377	5.99	10.0167	1	1.67223
378	5.92	9.91667	1	1.67511
379	5.96	9.48333	1	1.59116
380	5.93	9.9	1	1.66948
381	5.96	9.86667	1	1.65548
382	5.92	9.26667	1	1.56532
383	5.96	9.36667	1	1.57159
384	5.92	9.26667	1	1.56532
385	5.96	10.1167	1	1.69743
386	5.92	9.2	1	1.55405
387	5.96	9.45	1	1.58557
388	5.96	10.9167	1	1.83166
389	5.96	9.41667	1	1.57998
390	5.93	10.3833	1	1.75098
391	5.96	9.38333	1	1.57438
392	5.92	10.05	1	1.69764
393	5.96	9.38333	1	1.57438
394	5.92	9.86667	1	1.66667
395	5.96	9.38333	1	1.57438
396	5.92	10.1667	1	1.71734
397	5.96	9.43333	1	1.58277
398	5.92	10.0167	1	1.692
399	5.96	9.4	1	1.57718
400	5.93	10.85	1	1.82968
401	5.96	9.38333	1	1.57438
402	5.93	10.2667	1	1.73131
403	5.96	9.5	1	1.59396
404	5.93	12.55	1	2.11636
405	5.96	9.28333	1	1.55761
406	5.93	9.9	1	1.66948
407	5.98	12.9333	1	2.16276
408	5.97	10.5	1	1.75879
409	6	13.4167	1	2.23611
410	5.94	9.55	1	1.60774
411	5.99	12.9833	1	2.1675
412	5.94	9.56667	1	1.61055
413	5.96	9.43333	1	1.58277
414	5.92	9.63333	1	1.62725
415	5.96	10.1167	1	1.69743
416	5.92	10.3	1	1.73986
417	5.96	9.76667	1	1.6387
418	5.94	11.15	1	1.8771
419	5.96	9.38333	1	1.57438
420	5.93	9.48333	1	1.59921
421	5.96	9.76667	1	1.6387
422	5.92	9.38333	1	1.58502
423	5.96	9.4	1	1.57718
424	5.96	9.43333	1	1.58277
425	5.92	9.2	1	1.55405
426	5.96	9.41667	1	1.57998
427	5.94	9.48333	1	1.59652
428	5.96	9.41667	1	1.57998
429	5.93	9.25	1	1.55987
430	5.96	9.45	1	1.58557
431	5.93	9.86667	1	1.66386
432	5.96	9.33333	1	1.566
433	5.93	9.23333	1	1.55705
434	5.96	9.38333	1	1.57438
435	5.92	9.1	1	1.53716
436	5.96	9.48333	1	1.59116
437	5.92	9.26667	1	1.56532
438	5.96	9.48333	1	1.59116
439	5.92	9.13333	1	1.54279
440	5.96	9.48333	1	1.59116
441	5.92	9.23333	1	1.55968
442	5.96	9.41667	1	1.57998
443	5.92	9.21667	1	1.55687
444	5.96	9.38333	1	1.57438
445	5.93	9.31667	1	1.57111
446	5.96	9.41667	1	1.57998
447	5.92	9.33333	1	1.57658
448	5.96	9.35	1	1.56879
449	5.95	10.6833	1	1.79552
450	5.96	9.41667	1	1.57998
451	5.92	9.11667	1	1.53998
452	5.97	9.43333	1	1.58012
453	5.92	9.2	1	1.55405
454	5.96	9.43333	1	1.58277
455	5.92	9.21667	1	1.55687
456	5.96	9.4	1	1.57718
457	5.92	9.2	1	1.55405
458	5.96	9.43333	1	1.58277
459	5.92	9.16667	1	1.54842
460	5.96	9.53333	1	1.59955
461	5.92	9.2	1	1.55405
462	5.96	10.0333	1	1.68345
463	5.92	9.28333	1	1.56813
464	5.96	9.4	1	1.57718
465	5.93	9.31667	1	1.57111
466	5.96	9.43333	1	1.58277
467	5.92	9.28333	1	1.56813
468	5.96	9.4	1	1.57718
469	5.92	9.61667	1	1.62444
470	5.96	9.43333	1	1.58277
471	5.93	9.31667	1	1.57111
472	5.96	9.4	1	1.57718
473	5.92	9.68333	1	1.6357
474	5.96	9.46667	1	1.58837
475	5.92	9.3	1	1.57095
476	5.96	9.43333	1	1.58277
477	5.92	9.23333	1	1.55968
478	5.96	9.43333	1	1.58277
479	5.92	9.76667	1	1.64977
480	5.96	9.5	1	1.59396
481	5.92	9.26667	1	1.56532
482	5.96	9.4	1	1.57718
483	5.92	9.91667	1	1.67511
484	5.96	9.36667	1	1.57159
485	5.92	10.2667	1	1.73423
486	5.96	9.41667	1	1.57998
487	5.92	9.3	1	1.57095
488	5.96	9.4	1	1.57718
489	5.93	11.1	1	1.87184
490	5.96	9.43333	1	1.58277
491	5.93	9.3	1	1.5683
492	5.98	10.9667	1	1.83389
493	5.92	9.16667	1	1.54842
494	5.96	9.48333	1	1.59116
495	5.92	9.23333	1	1.55968
496	5.96	9.36667	1	1.57159
497	5.92	9.25	1	1.5625
498	5.96	9.43333	1	1.58277
499	5.92	9.28333	1	1.56813
500	5.96	9.41667	1	1.57998
501	5.93	9.35	1	1.57673
502	5.96	9.46667	1	1.58837
503	5.92	9.21667	1	1.55687
504	5.96	9.41667	1	1.57998
505	5.92	9.18333	1	1.55124
506	5.96	9.45	1	1.58557
507	5.92	9.28333	1	1.56813
508	5.96	9.38333	1	1.57438
509	5.92	9.3	1	1.57095
510	5.98	11.5667	1	1.93423
511	5.96	10.1667	1	1.70582
512	6.02	13.05	1	2.16777
513	5.93	9.28333	1	1.56549
514	5.96	9.93333	1	1.66667
515	5.93	9.45	1	1.59359
516	5.96	9.76667	1	1.6387
517	5.93	9.35	1	1.57673
518	5.96	9.48333	1	1.59116
519	5.92	9.25	1	1.5625
520	5.96	10.2	1	1.71141
521	5.92	9.3	1	1.57095
522	5.96	9.43333	1	1.58277
523	5.93	9.3	1	1.5683
524	5.96	9.4	1	1.57718
525	5.92	9.23333	1	1.55968
526	5.96	9.28333	1	1.55761
527	5.93	9.36667	1	1.57954
528	5.96	9.41667	1	1.57998
529	5.92	9.2	1	1.55405
530	5.96	9.4	1	1.57718
531	5.93	9.26667	1	1.56268
532	5.96	9.36667	1	1.57159
533	5.99	11.7667	1	1.96439
534	5.97	9.7	1	1.62479
535	5.94	11.3833	1	1.91639
536	5.96	9.35	1	1.56879
537	5.93	10.8833	1	1.8353
538	5.96	9.43333	1	1.58277
539	5.92	9.16667	1	1.54842
540	5.96	10.0667	1	1.68904
541	5.92	9.23333	1	1.55968
542	5.96	9.91667	1	1.66387
543	5.92	9.23333	1	1.55968
544	5.96	9.91667	1	1.66387
545	5.93	9.33333	1	1.57392
546	5.96	10.2	1	1.71141
547	5.93	9.33333	1	1.57392
548	5.96	10.05	1	1.68624
549	5.92	9.28333	1	1.56813
550	5.99	11.45	1	1.91152
551	5.92	9.2	1	1.55405
552	6.03	14.2	1	2.35489
553	6.12	11.1667	1	1.82462
554	5.96	10.1667	1	1.70582
555	5.93	9.36667	1	1.57954
556	5.96	10.6167	1	1.78132
557	5.93	9.15	1	1.543
558	6.27	15.5833	1	2.48538
559	5.96	10.3167	1	1.73098
560	5.93	9.25	1	1.55987
561	5.96	10.2	1	1.71141
562	5.92	9.2	1	1.55405
563	5.96	10.0167	1	1.68065
564	5.92	9.2	1	1.55405
565	5.96	10.0167	1	1.68065
566	5.93	9.23333	1	1.55705
567	5.96	9.75	1	1.63591
568	5.93	9.15	1	1.543
569	5.96	10.5667	1	1.77293
570	5.92	9.21667	1	1.55687
571	5.96	9.41667	1	1.57998
572	5.92	9.2	1	1.55405
573	5.96	9.41667	1	1.57998
574	5.92	9.23333	1	1.55968
575	5.96	10.2167	1	1.71421
576	5.93	9.23333	1	1.55705
577	5.96	9.45	1	1.58557
578	5.93	9.3	1	1.5683
579	5.96	9.51667	1	1.59676
580	5.93	9.55	1	1.61046
581	5.97	9.73333	1	1.63037
582	5.93	10.1167	1	1.70601
583	5.97	9.81667	1	1.64433
584	5.93	10.0667	1	1.69758
585	5.96	9.45	1	1.58557
586	5.92	10.9	1	1.84122
587	5.96	9.93333	1	1.66667
588	5.92	9.25	1	1.5625
589	5.97	9.48333	1	1.5885
590	5.94	9.65	1	1.62458
591	5.97	9.56667	1	1.60246
592	5.92	9.23333	1	1.55968
593	5.96	9.46667	1	1.58837
594	5.93	9.68333	1	1.63294
595	5.96	10.2167	1	1.71421
596	5.92	10.3167	1	1.74268
597	5.96	9.83333	1	1.64989
598	5.92	9.61667	1	1.62444
599	5.97	11.1667	1	1.87046
600	5.92	9.21667	1	1.55687
601	5.97	11.0667	1	1.85371
602	5.92	9.18333	1	1.55124
603	5.97	12.1833	1	2.04076
604	5.93	9.23333	1	1.55705
605	5.96	9.88333	1	1.65828
606	5.93	9.25	1	1.55987
607	5.97	12.6833	1	2.12451
608	5.92	9.21667	1	1.55687
609	5.96	12.4167	1	2.08333
610	5.92	9.3	1	1.57095
611	5.98	12.95	1	2.16555
612	5.93	9.13333	1	1.54019
613	5.96	9.43333	1	1.58277
614	5.93	9.23333	1	1.55705
615	5.96	9.53333	1	1.59955
616	5.92	9.21667	1	1.55687
617	5.96	9.95	1	1.66946
618	5.93	9.73333	1	1.64137
619	5.96	9.48333	1	1.59116
620	5.93	9.23333	1	1.55705
621	5.96	10.05	1	1.68624
622	5.93	9.31667	1	1.57111
623	5.96	9.46667	1	1.58837
624	5.92	9.3	1	1.57095
625	5.96	10.2	1	1.71141
626	5.93	9.53333	1	1.60764
627	5.96	10.1833	1	1.70861
628	5.93	9.25	1	1.55987
629	5.96	10.0333	1	1.68345
630	5.92	9.26667	1	1.56532
631	5.96	10.6833	1	1.79251
632	5.93	9.26667	1	1.56268
633	5.98	10.6333	1	1.77815
634	5.93	9.21667	1	1.55424
635	8.82	16.25	0	1.8424
636	5.97	11.3	1	1.8928
637	5.93	9.31667	1	1.57111
638	5.98	11.2667	1	1.88406
639	5.93	9.76667	1	1.64699
640	5.96	12.4	1	2.08054
641	5.92	9.21667	1	1.55687
642	5.96	11.8167	1	1.98266
643	5.93	9.18333	1	1.54862
644	5.96	10.3667	1	1.73937
645	5.92	9.25	1	1.5625
646	5.96	10.7	1	1.7953
647	5.92	9.31667	1	1.57376
648	5.96	10.35	1	1.73658
649	5.94	9.6	1	1.61616
650	5.97	10.7667	1	1.80346
651	5.93	9.26667	1	1.56268
652	5.96	9.51667	1	1.59676
653	5.93	9.73333	1	1.64137
654	5.97	10.3167	1	1.72808
655	5.92	9.31667	1	1.57376
656	5.97	9.55	1	1.59966
657	5.92	9.23333	1	1.55968
658	5.96	10.0333	1	1.68345
659	5.93	9.75	1	1.64418
660	5.96	10.5833	1	1.77573
661	5.92	9.33333	1	1.57658
662	5.96	10.4167	1	1.74776
663	5.93	9.3	1	1.5683
664	5.96	9.88333	1	1.65828
665	5.93	9.91667	1	1.67229
666	5.96	9.58333	1	1.60794
667	5.93	10.0833	1	1.70039
668	5.96	10.0333	1	1.68345
669	5.92	9.36667	1	1.58221
670	5.98	11.4833	1	1.92029
671	5.93	9.25	1	1.55987
672	5.96	10.1	1	1.69463
673	5.93	9.23333	1	1.55705
674	5.96	9.95	1	1.66946
675	5.92	9.23333	1	1.55968
676	5.96	10.2333	1	1.717
677	5.93	9.31667	1	1.57111
678	5.97	10.6833	1	1.7895
679	5.94	9.53333	1	1.60494
680	5.97	10.0167	1	1.67783
681	5.93	9.21667	1	1.55424
682	5.96	10.15	1	1.70302
683	5.93	9.25	1	1.55987
684	5.97	11.2667	1	1.88721
685	5.92	9.33333	1	1.57658
686	5.98	11.1833	1	1.87012
687	5.92	9.46667	1	1.5991
688	5.97	11	1	1.84255
689	5.92	9.3	1	1.57095
690	5.96	10.5167	1	1.76454
691	5.92	9.18333	1	1.55124
692	5.96	10.6667	1	1.78971
693	5.92	9.36667	1	1.58221
694	5.96	11.0167	1	1.84843
695	5.92	9.3	1	1.57095
696	5.97	12.1833	1	2.04076
697	5.93	9.58333	1	1.61608
698	5.97	12.5333	1	2.09939
699	5.93	9.38333	1	1.58235
700	5.97	10.7333	1	1.79788
701	5.93	9.28333	1	1.56549
702	5.99	11.3667	1	1.89761
703	5.92	9.3	1	1.57095
704	5.96	10.8833	1	1.82606
705	5.92	9.35	1	1.57939
706	5.96	9.41667	1	1.57998
707	5.93	10.0833	1	1.70039
708	5.96	9.4	1	1.57718
709	5.93	11.0667	1	1.86622
710	5.96	10.7333	1	1.80089
711	5.93	10.8833	1	1.8353
712	5.96	10.15	1	1.70302
713	5.93	10.8667	1	1.83249
714	5.97	10.3167	1	1.72808
715	5.93	9.61667	1	1.6217
716	5.97	10.3167	1	1.72808
717	5.93	9.23333	1	1.55705
718	5.96	10.9333	1	1.83445
719	5.92	9.3	1	1.57095
720	5.97	10.15	1	1.70017
721	5.94	9.63333	1	1.62177
722	5.97	12.6333	1	2.11614
723	5.94	9.53333	1	1.60494
724	5.97	10.2333	1	1.71413
725	5.93	9.36667	1	1.57954
726	5.96	9.43333	1	1.58277
727	5.92	9.23333	1	1.55968
728	5.96	9.4	1	1.57718
729	5.92	9.33333	1	1.57658
730	5.96	9.43333	1	1.58277
731	5.92	9.65	1	1.63007
732	5.96	9.41667	1	1.57998
733	5.92	10.7	1	1.80743
734	5.96	9.48333	1	1.59116
735	5.93	11.3	1	1.90556
736	5.96	9.45	1	1.58557
737	5.93	11	1	1.85497
738	5.96	10.55	1	1.77013
739	5.93	12.7	1	2.14165
740	5.96	9.51667	1	1.59676
741	5.93	12.0167	1	2.02642
742	5.97	9.93333	1	1.66387
743	5.93	9.33333	1	1.57392
744	5.96	10.3	1	1.72819
745	5.92	9.53333	1	1.61036
746	5.96	9.45	1	1.58557
747	5.93	10.5333	1	1.77628
748	5.96	9.45	1	1.58557
749	5.93	10.8333	1	1.82687
750	5.96	9.5	1	1.59396
751	5.93	11.1	1	1.87184
